# Supplementary material for: A combined genome-wide association and molecular study of age-related hearing loss in H. sapiens
Source: BMC Med. 2021 Dec 1;19:302. doi: 10.1186/s12916-021-02169-0 (PMC8638543; doi:10.1186/s12916-021-02169-0)
Supplement: Supplementary file 2 — Additional file 2: Excel sheets with the lead SNPs that were associated with hearing difficulty, hearing aid use, speech-in-noise and tinnitus. Columns: CHR = chromosome, SNP = variant ids, either as rsID or in the format CHR_POSITION_ALLELE1_ALLELE2, BP = chromosomal position in basepairs (Genome Reference Consortium Human Build 37, GRCh37), P = P-value for association tests, P.GC_adjusted = P-values after adjusting for genomic inflation (this was only performed for tinnitus), SIGNIFICANT_ASSOCIATION = denotes whether a genome-wide association could be observed after adjusting for the family-wise error rate with Bonferroni-correction (P < 5*10-8), SNPS_IN_CLUMP (N) = the number of associated SNPs that were in linkage disequilibrium with the lead SNPs, CLUMP_COORDS = coordinates for the first and last associated SNPs that were clumped with the lead SNP, CLUMP_SIZE (bp) = the size of the clumped region in basepairs, GENES_IN_CLUMP = genes that were located within each clumped region. [file 12916_2021_2169_MOESM2_ESM.xlsx]

## Sheet: Hearing_Difficulty
CHR	SNP	BP	P	SIGNIFICANT_ASSOCIATION	SNPS_IN_CLUMP (N)	CLUMP_COORDS	CLUMP_SIZE (bp)	GENES_IN_CLUMP
5	rs528708560	132867	1.207e-25	YES	3	chr5:132867:329316	196450	AHRR,CCDC127,LOC389257,PDCD6,PLEKHG4B,SDHA
22	rs36062310	50988105	1.309e-24	YES	9	chr22:50940710:51229656	288947	ACR,ARSA,CHKB,CPT1B,KLHDC7B,LMF2,LOC440836,LOC644186,MAPK8IP2,MGC70863,NCAPH2,RABL2B,SCO2,SHANK3,TYMP
5	rs34929759	73073075	9.254e-20	YES	213	chr5:72925091:73178550	253460	RGNEF
11	rs1806319	89037936	5.275e-19	YES	545	chr11:88543715:89162175	618461	GRM5,NOX4,TYR
6	rs553448379	43288656	2.894e-18	YES	71	chr6:43260660:43408005	147346	ABCC10,CRIP3,SLC22A7,ZNF318
5	rs1981809	72920029	2.463e-17	YES	137	chr5:72838222:72995701	157480	ANKRA2,RGNEF,UTP15
6	rs138501510	158600947	1.116e-13	YES	6	chr6:158492660:158801697	309038	GTF2H5,SERAC1,SYNJ2,TULP4
6	rs9493627	133789728	3.488e-13	YES	17	chr6:133789728:133836188	46461	EYA4
11	rs67307131	118480223	4.05e-12	YES	43	chr11:118477367:118735476	258110	DDX6,PHLDB1,TREH
22	rs739138	38122462	4.085e-12	YES	21	chr22:38116507:38157805	41299	TRIOBP
3	rs10433480	182150471	5.338e-12	YES	141	chr3:181948233:182150471	202239
7	rs141952919	103061825	2.756e-11	YES	9	chr7:102590946:103061825	470880	ARMC10,DNAJC2,FBXL13,NAPEPLD,PMPCB,PSMC2,SLC26A5
6	rs6941393	32583200	2.807e-11	YES	90	chr6:32559904:32680640	120737	HLA-DQA1,HLA-DQB1
6	rs6902016	158505854	3.162e-11	YES	167	chr6:158471260:158599382	128123	GTF2H5,SERAC1,SYNJ2
8	rs1962104	141635329	6.249e-11	YES	104	chr8:141604684:141932130	327447	EIF2C2,PTK2
11	rs55635402	8056913	1.331e-10	YES	32	chr11:8053304:8085652	32349	TUB
12	rs1558804	109898732	1.568e-10	YES	232	chr12:109788598:110042348	253751	KCTD10,MMAB,MVK,MYO1H,UBE3B
22	22:50993633_C_T	50993633	3.765e-10	YES	5	chr22:50950570:51146132	195563	ARSA,CHKB,CPT1B,KLHDC7B,LOC440836,LOC644186,MAPK8IP2,NCAPH2,SCO2,SHANK3,TYMP
1	rs7525101	165109131	4.578e-10	YES	17	chr1:165087254:165112224	24971
3	rs55853808	182053946	5.045e-10	YES	9	chr3:182013252:182210347	197096
22	rs17856487	38485540	6.449e-10	YES	4	chr22:38485540:38487526	1987	BAIAP2L2
5	5:2561535_AAAAT_A	2561535	7.737e-10	YES	26	chr5:2552627:2563672	11046
14	rs1566129	52514912	1.133e-09	YES	30	chr14:52502345:52516601	14257	NID2
4	rs34859220	17521797	1.188e-09	YES	5	chr4:17517558:17530692	13135	CLRN2
10	rs2393729	63837016	1.213e-09	YES	24	chr10:63828879:63841130	12252	ARID5B
16	rs78528263	55492759	2.414e-09	YES	33	chr16:55474324:55507592	33269
2	rs2941580	54862003	2.467e-09	YES	24	chr2:54728276:54966407	238132	SPTBN1
19	rs10423793	2381516	3.732e-09	YES	41	chr19:2370476:2395600	25125	TMPRSS9
7	rs777434300	138492866	5.799e-09	YES	29	chr7:138483551:138505777	22227	TMEM213
13	rs920701	76417101	7.039e-09	YES	18	chr13:76343051:76455056	112006	LMO7
7	rs558567208	102543020	1.155e-08	YES	3	chr7:102534379:102543020	8642	FBXL13
17	rs17671352	7127718	1.453e-08	YES	27	chr17:7116154:7172609	56456	ACADVL,C17orf81,CLDN7,DLG4,DULLARD,DVL2,GABARAP,PHF23
11	rs12785875	88499322	1.465e-08	YES	14	chr11:88486635:88537621	50987	GRM5
2	rs741475	208087139	1.492e-08	YES	8	chr2:208059640:208100161	40522
2	rs7355485	14501433	1.804e-08	YES	70	chr2:14473058:14534949	61892
1	rs36089056	46261604	1.817e-08	YES	462	chr1:46027355:46598273	570919	AKR1A1,CCDC17,GPBP1L1,IPP,MAST2,NASP,PIK3R3,TMEM69
5	rs13171669	148601243	1.858e-08	YES	37	chr5:148562829:148615946	53118	ABLIM3
11	rs113784020	118559731	2.169e-08	YES	14	chr11:118244664:118725189	480526	ARCN1,ATP5L,C11orf60,DDX6,MLL,PHLDB1,TMEM25,TREH,TTC36,UBE4A
9	rs10739473	119535383	2.264e-08	YES	10	chr9:119531516:119542789	11274	ASTN2
17	rs143796236	79495969	2.338e-08	YES	2	chr17:79495969:79524724	28756	C17orf70,FSCN2,NPLOC4
9	rs188613153	38505742	2.402e-08	YES	1	chr9:38505742:38505742	1
18	rs11152089	52625943	2.993e-08	YES	21	chr18:52598090:52638831	40742	CCDC68
11	rs74615532	55467250	5.155e-08	NO	118	chr11:55007483:55592874	585392	OR4A15,OR4A16,OR4C6,OR4C11,OR4C15,OR4C16,OR4P4,OR4S2,OR5D13,OR5D14,OR5D18,OR5L1,TRIM48
11	rs61890355	51422105	5.949e-08	NO	325	chr11:51276703:51591351	314649	OR4A5,OR4C46
5	rs237119	72884006	5.981e-08	NO	10	chr5:72870902:72934975	64074	RGNEF,UTP15
11	rs61904001	56599676	7.114e-08	NO	6	chr11:56239141:56599676	360536	OR5AP2,OR5AR1,OR5M1,OR5M8,OR5M10,OR5M11,OR8U8,OR9G1,OR9G4,OR9G9
22	rs56265312	38209650	7.132e-08	NO	2	chr22:38209650:38473169	263520	ANKRD54,C22orf23,EIF3EIP,GALR3,GCAT,MICALL1,PICK1,POLR2F,SOX10
5	rs17558610	169027495	7.558e-08	NO	138	chr5:168904051:169056517	152467	CCDC99
6	rs7770741	31359548	7.748e-08	NO	3	chr6:31356598:31442731	86134	HCP5,MICA
7	rs11238325	50853151	7.796e-08	NO	28	chr7:50786663:50853151	66489	GRB10
9	rs202062088	126164801	8.148e-08	NO	1	chr9:126164801:126164801	1	DENND1A
15	rs12441297	89236386	8.772e-08	NO	12	chr15:89232249:89265679	33431
17	17:72002097_CA_C	72002097	8.883e-08	NO	2	chr17:71999168:72002097	2930
22	rs9616906	51104680	9.056e-08	NO	7	chr22:51101899:51108860	6962
10	rs12356887	126783170	9.285e-08	NO	1	chr10:126783170:126783170	1	CTBP2
6	rs115691564	32610122	9.994e-08	NO	16	chr6:32453467:32679992	226526	HLA-DQA1,HLA-DQB1,HLA-DRB1,HLA-DRB5
3	rs3915060	121712980	1.035e-07	NO	4	chr3:121712051:121724038	11988	ILDR1
16	rs62033400	53811788	1.31e-07	NO	40	chr16:53810546:53825905	15360	FTO
18	rs117727110	64937640	1.389e-07	NO	1	chr18:64937640:64937640	1
11	rs61891537	50231640	1.516e-07	NO	9	chr11:50011104:50705242	694139
20	rs62186862	1371335	1.819e-07	NO	2	chr20:1369478:1371335	1858	FKBP1A
11	rs114533077	54843322	1.854e-07	NO	2	chr11:54843322:54892293	48972
8	rs76837345	82668818	1.907e-07	NO	9	chr8:82653644:82670771	17128	CHMP4C
13	rs398123814	20763685	1.962e-07	NO	1	chr13:20763685:20763685	1	GJB2
13	rs11459825	53647668	2.052e-07	NO	2	chr13:53644656:53647668	3013
5	rs6889878	91157106	2.365e-07	NO	8	chr5:91155920:91161378	5459
11	rs61904218	49679274	2.544e-07	NO	2	chr11:49679274:49681417	2144
11	rs7926527	8099189	2.872e-07	NO	1	chr11:8099189:8099189	1	TUB
10	rs75132258	126812002	3.413e-07	NO	1	chr10:126812002:126812002	1	CTBP2
10	rs1097215	94787804	4.166e-07	NO	4	chr10:94777108:94790035	12928	EXOC6
8	8:73710869_AC_A	73710869	4.354e-07	NO	1	chr8:73710869:73710869	1	KCNB2
1	rs112725535	6494086	4.479e-07	NO	1	chr1:6494086:6494086	1	ESPN
10	rs143282422	73377112	4.705e-07	NO	1	chr10:73377112:73377112	1	CDH23
11	rs61901971	88318926	4.743e-07	NO	1	chr11:88318926:88318926	1	GRM5
5	rs116447454	52087932	4.8e-07	NO	1	chr5:52087932:52087932	1	ITGA1,PELO

## Sheet: Hearing_Aid
CHR	SNP	BP	P	SIGNIFICANT_ASSOCIATION	SNPS_IN_CLUMP (N)	CLUMP_COORDS	CLUMP_SIZE (bp)	GENES_IN_CLUMP
5	rs528708560	132867	3.45e-16	YES	3	chr5:132867:329316	196450	AHRR,CCDC127,LOC389257,PDCD6,PLEKHG4B,SDHA
5	rs2339607	73071641	2.01e-13	YES	181	chr5:72922376:73198901	276526	RGNEF
4	rs533128797	179680058	7.84e-10	YES	1	chr4:179680058:179680058	1
5	rs11748723	72904550	9.95e-10	YES	45	chr5:72839024:72920029	81006	ANKRA2,UTP15
6	rs757685279	71911072	1.04e-09	YES	1	chr6:71911072:71911072	1
6	rs9321402	133794511	1.85e-09	YES	9	chr6:133789728:133812872	23145	EYA4
22	22:50993633_C_T	50993633	2.69e-09	YES	3	chr22:50993633:51146132	152500	ARSA,CHKB,CPT1B,LOC644186,MAPK8IP2,SHANK3
16	rs201388153	1399644	4.65e-09	YES	1	chr16:1399644:1399644	1	C16orf42
6	rs751007730	109080100	7.92e-09	YES	1	chr6:109080100:109080100	1
5	rs76467214	66554355	8.1e-09	YES	2	chr5:66554290:66554355	66
16	rs546078354	77255238	9.9e-09	YES	1	chr16:77255238:77255238	1
15	rs148074072	100877868	1.3e-08	YES	1	chr15:100877868:100877868	1	ADAMTS17
4	4:77954643_G_C	77954643	1.39e-08	YES	1	chr4:77954643:77954643	1
12	rs555418200	68016336	1.52e-08	YES	1	chr12:68016336:68016336	1
14	rs1566129	52514912	1.54e-08	YES	20	chr14:52511129:52516601	5473	NID2
5	rs283625	73199539	1.68e-08	YES	1	chr5:73199539:73199539	1	RGNEF
14	rs149212248	92015285	2.17e-08	YES	1	chr14:92015285:92015285	1
16	rs12922079	27955921	2.2e-08	YES	8	chr16:27955921:27988571	32651	GSG1L
12	rs4768126	47009021	2.46e-08	YES	1	chr12:47009021:47009021	1
15	rs557019275	88476019	2.64e-08	YES	1	chr15:88476019:88476019	1	NTRK3
20	rs573953150	8748245	3.63e-08	YES	2	chr20:8748245:8842619	94375	PLCB1
16	rs568602858	10523124	3.92e-08	YES	1	chr16:10523124:10523124	1	ATF7IP2
19	rs776813478	52227062	4.56e-08	YES	1	chr19:52227062:52227062	1	HAS1
5	rs748051638	31259612	4.9e-08	YES	1	chr5:31259612:31259612	1	CDH6
1	rs140762018	6068258	5.78e-08	NO	11	chr1:6068258:6094317	26060	KCNAB2
21	rs147231991	43808545	7.38e-08	NO	1	chr21:43808545:43808545	1	TMPRSS3
16	16:67308536_CATAT_C	67308536	7.7e-08	NO	1	chr16:67308536:67308536	1
7	rs531825230	46986153	7.88e-08	NO	1	chr7:46986153:46986153	1
1	rs561706452	239052958	7.9e-08	NO	1	chr1:239052958:239052958	1
9	rs185960204	10663609	8.27e-08	NO	1	chr9:10663609:10663609	1
20	rs540377752	1253256	8.34e-08	NO	1	chr20:1253256:1253256	1	SNPH
19	rs186687142	45206676	8.63e-08	NO	1	chr19:45206676:45206676	1	CEACAM16
16	rs138639153	89713223	9.22e-08	NO	2	chr16:89710485:89713223	2739	CHMP1A
6	rs140724925	83348850	9.56e-08	NO	2	chr6:83246134:83348850	102717
11	rs189816912	30457662	9.8e-08	NO	1	chr11:30457662:30457662	1	MPPED2
4	rs116318505	138154926	9.88e-08	NO	1	chr4:138154926:138154926	1
7	rs6958687	31501309	1.1e-07	NO	1	chr7:31501309:31501309	1
6	rs9405398	8597456	1.14e-07	NO	1	chr6:8597456:8597456	1
5	rs164509	141413458	1.23e-07	NO	1	chr5:141413458:141413458	1
22	rs371110005	34955819	1.23e-07	NO	2	chr22:34922044:34955819	33776
6	rs2395202	32451906	1.3e-07	NO	1	chr6:32451906:32451906	1
11	rs55635402	8056913	1.32e-07	NO	4	chr11:8054933:8056913	1981
20	rs565964850	39456411	1.32e-07	NO	1	chr20:39456411:39456411	1
11	rs531386844	121928319	1.46e-07	NO	1	chr11:121928319:121928319	1
5	rs16871463	73475413	1.47e-07	NO	3	chr5:73426760:73475413	48654
6	rs570183164	99922484	1.51e-07	NO	1	chr6:99922484:99922484	1	USP45
1	rs555420636	228979086	1.54e-07	NO	1	chr1:228979086:228979086	1
11	rs12286180	63860718	1.54e-07	NO	1	chr11:63860718:63860718	1	MACROD1
12	12:119698324_CT_C	119698324	1.59e-07	NO	1	chr12:119698324:119698324	1
10	rs760579296	572245	1.63e-07	NO	1	chr10:572245:572245	1	DIP2C
10	rs139032086	33533670	1.7e-07	NO	1	chr10:33533670:33533670	1	NRP1
4	rs556208827	35032844	1.72e-07	NO	1	chr4:35032844:35032844	1
7	rs538075144	27167453	1.73e-07	NO	1	chr7:27167453:27167453	1
20	rs557497341	52255931	1.82e-07	NO	1	chr20:52255931:52255931	1
11	rs548760602	33029933	1.86e-07	NO	1	chr11:33029933:33029933	1
11	rs780422692	25504223	1.92e-07	NO	1	chr11:25504223:25504223	1
16	rs768499623	6128339	1.93e-07	NO	2	chr16:6018353:6128339	109987	A2BP1
11	rs186225886	109937747	1.97e-07	NO	1	chr11:109937747:109937747	1
6	rs550745355	109559675	2.18e-07	NO	1	chr6:109559675:109559675	1
6	rs543988633	80014690	2.22e-07	NO	1	chr6:80014690:80014690	1
5	rs546779375	108396481	2.23e-07	NO	3	chr5:108393748:108400525	6778	FER
9	rs760729974	120020626	2.23e-07	NO	1	chr9:120020626:120020626	1	ASTN2
21	21:33717626_TA_T	33717626	2.26e-07	NO	1	chr21:33717626:33717626	1
9	rs746261408	123275389	2.28e-07	NO	1	chr9:123275389:123275389	1	CDK5RAP2
12	rs142682634	12970635	2.46e-07	NO	2	chr12:12970635:12980001	9367	DDX47
22	rs531794864	44463717	2.49e-07	NO	1	chr22:44463717:44463717	1	PARVB
1	rs570636984	21772380	2.56e-07	NO	1	chr1:21772380:21772380	1	NBPF3
1	rs780993201	175656048	2.61e-07	NO	1	chr1:175656048:175656048	1	TNR
4	rs531060349	6111053	2.64e-07	NO	1	chr4:6111053:6111053	1	JAKMIP1
1	rs544571115	63491454	2.79e-07	NO	1	chr1:63491454:63491454	1
17	rs140415744	40378173	2.8e-07	NO	1	chr17:40378173:40378173	1	STAT5B
9	rs759304283	34496109	2.94e-07	NO	1	chr9:34496109:34496109	1	DNAI1
22	rs9614164	30606986	3.01e-07	NO	2	chr22:30606986:30608144	1159
4	rs761922095	117182841	3.02e-07	NO	1	chr4:117182841:117182841	1
6	rs534906497	151134752	3.04e-07	NO	1	chr6:151134752:151134752	1	PLEKHG1
15	rs4128832	89232249	3.18e-07	NO	1	chr15:89232249:89232249	1
7	rs540791472	14018753	3.19e-07	NO	1	chr7:14018753:14018753	1	ETV1
11	rs529751167	49336794	3.63e-07	NO	1	chr11:49336794:49336794	1
16	rs530221729	15258860	4e-07	NO	1	chr16:15258860:15258860	1
5	rs140292877	140588668	4.02e-07	NO	1	chr5:140588668:140588668	1	PCDHB12
13	rs563035910	50152845	4.07e-07	NO	1	chr13:50152845:50152845	1	RCBTB1
5	rs4958459	150950784	4.18e-07	NO	1	chr5:150950784:150950784	1
6	rs34115816	133369102	4.18e-07	NO	2	chr6:133365921:133369102	3182
12	rs112008009	53424154	4.32e-07	NO	1	chr12:53424154:53424154	1	EIF4B
16	rs184982936	20911761	4.32e-07	NO	1	chr16:20911761:20911761	1	LYRM1
13	rs17075877	20641422	4.33e-07	NO	1	chr13:20641422:20641422	1	ZMYM2
14	14:89883897_TC_T	89883897	4.4e-07	NO	1	chr14:89883897:89883897	1	FOXN3
14	rs537864560	30829669	4.43e-07	NO	1	chr14:30829669:30829669	1
7	7:102467360_ATGCTATATTT_A	102467360	4.48e-07	NO	12	chr7:102434812:102718163	283352	ARMC10,FBXL13,LRRC17
5	5:169297611_TTTA_T	169297611	4.52e-07	NO	1	chr5:169297611:169297611	1	DOCK2,LOC100131897
6	rs567683639	22137921	4.53e-07	NO	1	chr6:22137921:22137921	1
15	rs145806280	24162945	4.55e-07	NO	1	chr15:24162945:24162945	1
6	rs556089582	82695021	4.67e-07	NO	1	chr6:82695021:82695021	1
15	rs554067951	93721703	4.72e-07	NO	1	chr15:93721703:93721703	1
13	rs111975662	112287554	4.74e-07	NO	1	chr13:112287554:112287554	1
14	rs532737089	31353624	4.79e-07	NO	1	chr14:31353624:31353624	1	COCH
14	rs149485660	52759865	4.79e-07	NO	1	chr14:52759865:52759865	1
10	rs835259	94782735	4.8e-07	NO	1	chr10:94782735:94782735	1	EXOC6
12	rs7314354	61602197	4.91e-07	NO	1	chr12:61602197:61602197	1

## Sheet: Tinnitus
CHR	SNP	BP	P	P.GC_adjusted	SIGNIFICANT_ASSOCIATION	SNPS_IN_CLUMP (N)	CLUMP_COORDS	CLUMP_SIZE (bp)	GENES_IN_CLUMP
9	rs116972946	104836820	3.25e-09	4.23617e-07	NO	1	chr9:104836820:104836820	1
2	rs114681901	783041	3.71e-09	4.65339e-07	NO	12	chr2:780100:847707	67608
6	rs183870062	156398495	9.82e-09	9.54618e-07	NO	1	chr6:156398495:156398495	1
14	rs543840146	73975089	1.61e-08	1.37235e-06	NO	1	chr14:73937311:73975089	37779	C14orf169,HEATR4
6	rs528380372	6596024	1.7e-08	1.43248e-06	NO	1	chr6:6596024:6596024	1	LY86
16	rs776705997	83244316	1.84e-08	1.52092e-06	NO	2	chr16:83234841:83244316	9476	CDH13
14	rs559613473	91419046	3.46e-08	2.41344e-06	NO	1	chr14:91419046:91419046	1	RPS6KA5
3	rs139107036	45942584	3.5e-08	2.44402e-06	NO	1	chr3:45942584:45942584	1	CCR9
9	9:140862253_C_A	140862253	3.53e-08	2.45429e-06	NO	1	chr9:140862253:140862253	1	CACNA1B
10	rs765990426	7314843	3.99e-08	2.69112e-06	NO	1	chr10:7314843:7314843	1	SFMBT2
6	rs181526850	80134899	4e-08	2.69112e-06	NO	3	chr6:80133919:80136544	2626
3	rs747677907	102937126	4.77e-08	3.06235e-06	NO	1	chr3:102937126:102937126	1
4	rs138141751	29787805	5.06e-08	3.20551e-06	NO	4	chr4:29787805:29914464	126660
2	rs552834083	38404295	5.28e-08	3.31366e-06	NO	1	chr2:38404295:38404295	1
7	rs2705599	3596948	5.82e-08	3.55516e-06	NO	1	chr7:3596948:3596948	1	SDK1
2	rs149760343	68863941	6.68e-08	3.92502e-06	NO	2	chr2:68837552:68863941	26390
13	13:105368892_GC_G	105368892	6.76e-08	3.95747e-06	NO	1	chr13:105368892:105368892	1
5	rs561112075	90193334	7.87e-08	4.43939e-06	NO	2	chr5:90193334:90236822	43489	GPR98
6	rs561298698	12995501	9.89e-08	5.24772e-06	NO	1	chr6:12995501:12995501	1	PHACTR1
3	rs370867237	186291176	9.96e-08	5.29056e-06	NO	1	chr3:186291176:186291176	1	DNAJB11
13	rs779489082	53867225	1.03e-07	5.42108e-06	NO	2	chr13:53698627:53867225	168599
11	rs551520187	51329508	1.07e-07	5.57732e-06	NO	1	chr11:51329508:51329508	1
15	rs752409317	55967139	1.14e-07	5.80786e-06	NO	1	chr15:55967139:55967139	1	PRTG
9	rs552522609	85127055	1.22e-07	6.12131e-06	NO	2	chr9:85044649:85127055	82407
9	9:105857146_A_G	105857146	1.33e-07	6.52935e-06	NO	1	chr9:105857146:105857146	1
11	rs113924392	2056147	1.47e-07	7.01949e-06	NO	1	chr11:2056147:2056147	1
18	rs139416509	70453384	1.5e-07	7.1331e-06	NO	1	chr18:70453384:70453384	1	NETO1
11	rs145729534	121764176	1.57e-07	7.39516e-06	NO	1	chr11:121764176:121764176	1
12	12:126466656_A_C	126466656	1.6e-07	7.48454e-06	NO	1	chr12:126466656:126466656	1
12	rs758702661	107963801	1.61e-07	7.54471e-06	NO	1	chr12:107963801:107963801	1	BTBD11
10	rs757014656	104748454	1.68e-07	7.79001e-06	NO	2	chr10:104748454:104757955	9502	CNNM2
15	rs750226499	40226694	1.71e-07	7.85251e-06	NO	1	chr15:40226694:40226694	1	EIF2AK4
11	rs760352314	57894207	1.74e-07	7.97897e-06	NO	1	chr11:57894207:57894207	1	OR9Q1
1	rs140075450	199986441	2.22e-07	9.54256e-06	NO	1	chr1:199986441:199986441	1
8	rs569014749	38890647	2.39e-07	1.0086e-05	NO	1	chr8:38890647:38890647	1	ADAM9
15	rs746081220	53854940	2.6e-07	1.07432e-05	NO	1	chr15:53854940:53854940	1	WDR72
14	rs146664031	51940104	2.68e-07	1.10001e-05	NO	1	chr14:51940104:51940104	1
7	rs2938850	9632943	2.69e-07	1.10001e-05	NO	9	chr7:9581883:9632943	51061
6	rs17062912	102632219	2.7e-07	1.10434e-05	NO	1	chr6:102632219:102632219	1
6	rs534231095	47308785	2.78e-07	1.12628e-05	NO	2	chr6:47183291:47308785	125495	TNFRSF21
6	rs567507002	31397147	2.81e-07	1.13517e-05	NO	3	chr6:31397147:31520879	123733	ATP6V1G2,BAT1,HCP5,MCCD1,MICB,NFKBIL1
18	rs141266494	31622914	2.82e-07	1.13964e-05	NO	2	chr18:31592254:31622914	30661	NOL4
11	rs752070552	124163535	2.93e-07	1.1714e-05	NO	1	chr11:124163535:124163535	1
12	rs550047889	64630796	2.94e-07	1.176e-05	NO	1	chr12:64630796:64630796	1
3	rs746491360	59582808	3.1e-07	1.21824e-05	NO	1	chr3:59582808:59582808	1
9	rs11789898	136925663	3.43e-07	1.31734e-05	NO	2	chr9:136925663:136950919	25257	BRD3
3	rs757629012	56681412	3.54e-07	1.34854e-05	NO	1	chr3:56681412:56681412	1	C3orf63
21	rs116249188	38104033	3.56e-07	1.35381e-05	NO	1	chr21:38104033:38104033	1	SIM2
7	7:113223440_AAAT_A	113223440	3.72e-07	1.39666e-05	NO	1	chr7:113223440:113223440	1
22	rs55643433	17336410	3.73e-07	1.40211e-05	NO	1	chr22:17336410:17336410	1
17	rs561855113	69840651	4e-07	1.4748e-05	NO	1	chr17:69840651:69840651	1
18	rs115985433	21309711	4.12e-07	1.50954e-05	NO	2	chr18:21307802:21309711	1910	LAMA3
6	rs560815954	48026110	4.15e-07	1.51541e-05	NO	1	chr6:48026110:48026110	1	C6orf138
6	rs535314884	144449357	4.2e-07	1.53314e-05	NO	1	chr6:144449357:144449357	1
4	rs548360193	111602733	4.39e-07	1.58139e-05	NO	1	chr4:111602733:111602733	1
7	rs7811609	32930597	4.53e-07	1.61852e-05	NO	1	chr7:32930597:32930597	1	KBTBD2
10	rs72825056	109324834	4.56e-07	1.6248e-05	NO	1	chr10:109324834:109324834	1
20	rs530689632	35985864	4.59e-07	1.63108e-05	NO	1	chr20:35985864:35985864	1	SRC
9	9:86216183_GCCA_G	86216183	4.68e-07	1.65649e-05	NO	1	chr9:86216183:86216183	1
11	rs764191507	111266018	4.94e-07	1.72165e-05	NO	1	chr11:111266018:111266018	1

## Sheet: Speech_in_noise
CHR	SNP	BP	P	SIGNIFICANT_ASSOCIATION	SNPS_IN_CLUMP (N)	CLUMP_COORDS	CLUMP_SIZE (bp)	GENES_IN_CLUMP
6	rs151025335	32556364	1.91e-10	YES	4	chr6:32454348:32607906	153559	HLA-DQA1,HLA-DRB1,HLA-DRB5
6	rs138501510	158600947	1.08e-08	YES	1	chr6:158600947:158600947	1	GTF2H5
8	rs556826239	69062344	5.9e-08	NO	1	chr8:69062344:69062344	1	DEPDC2
17	rs74666265	50844066	1.12e-07	NO	1	chr17:50844066:50844066	1
16	rs79004215	55666378	1.31e-07	NO	10	chr16:55538913:55666378	127466	CAPNS2,LPCAT2,MMP2
8	rs72674898	95631555	1.48e-07	NO	44	chr8:95582055:95631555	49501
17	rs778725467	2855066	2.02e-07	NO	1	chr17:2855066:2855066	1	GARNL4
9	rs544935843	9916366	2.27e-07	NO	1	chr9:9916366:9916366	1	PTPRD
4	rs4147247	88778267	2.27e-07	NO	25	chr4:88776429:88806612	30184
11	rs141419140	70701465	2.39e-07	NO	3	chr11:70701465:70703091	1627
14	14:27766702_TA_T	27766702	2.64e-07	NO	1	chr14:27766702:27766702	1
10	rs11201721	87415763	2.72e-07	NO	1	chr10:87415763:87415763	1	GRID1
16	rs78475616	55608059	3.37e-07	NO	7	chr16:55587020:55613966	26947	CAPNS2,LPCAT2
5	rs140066711	35821196	4.9e-07	NO	1	chr5:35821196:35821196	1
